# Supplementary material for: Resurrecting ancestral antibiotics: unveiling the origins of modern lipid II targeting glycopeptides
Source: Nat Commun. 2023 Nov 29;14:7842. doi: 10.1038/s41467-023-43451-4 (PMC10687080; doi:10.1038/s41467-023-43451-4)
Supplement: Supplementary file 4 — Source Data [file 41467_2023_43451_MOESM4_ESM.xlsx]

## Sheet: Synthetic DNA sequences
S	DNA sequence (coding sequence)
A1_tcp9	ATGAGTACGGTTCCTGAGCTGCTCGCACGCCAGGTGACCCGCGCACCAGACGCAGTGGCAGTTGTGGATCGCGATCGCGTCCTCACGTATCGCGAATTGGACGAATTGGCCGGGCGTTTGTCCGGCCGTCTTATTGGCCGTGGTGTACGCCGCGGTGATCGGGTAGCGGTCCTTCTGGATCGTAGCGCTGACCTGGTGGTAACATTGCTGGCCATCTGGAAAGCAGGAGCTGCCTACGTACCAGTCGATGCCGGTTATCCGGCGCCTCGCGTCGCCTTTATGGTCGCCGATTCAGGTGCCTCGCGTATGGTTTGCTCGGCAGCAACCCGCGATGGTGTCCCGGAAGGCATTGAAGCGATTGTAGTGACGGACGAAGAAGCGTTTGAAGCCTCTGCAGCG…
ANC1_A1hpg	GTGCTGGACTTGTTTGCACGCCAAGTGGATCGTACGCCGGATGCGGTAGCGGTTGTCGATGGCGATCGCGTCCTGACCTATCGCCAGCTGGATGAACTTGCGGGTCGTCTGTCAGGCCGCCTGATTGGCCGTGGTGTGCGCCGTGGCGATCGCGTAGCGGTGATGATGGACCGTTCGGCGGATCTCCTGGTTGCCCTTTTGGCCGTTTGGAAAGCGGGCGCGGCCTATGTTCCCGTTGATGCGGCCTATCCAGCACGTCGTGTGGCATTCATGGTGGCGGACTCAGGTGCGAGCCTGATGGTCTGCTCTGCGGCAACTCGTGATGGAGTACCAGAGGGTATCGAGAGTATCGTGGTCACGGACGAGGGTGCGTGTGACGCGTCGGCGGTGACCGTCCGT…
ANC2_A1int	GTTCTGGACCTCTTTGCTCGGCATGTGGATCGTACCCCTGATGCGGTGGCTGTTGTTGACGGCGATCGGGTGCTGACCTATCGCCAGTTGGACGAACTGGCTGGTCGCCTGTCTGGTCGCTTGATCTCTCGCGGTGTTCGCCGTGGAGATCGCGTGGCCGTGATGATGGATCGTTCCGCAGACTTACTGGTGGCACTGCTGGCAGTGTGGAAAGCGGGTGCGGCCTATGTGCCGGTAGACGCGGCGTATCCAGCGCGCCGTGTTGCGTTCATGGTTGCGGACAGTGGTGCCTCGTTAATGGTCTGCTCAGCAGCGACACGCGATGGGGTACCGGAAGGCATCGAGAGCATTGTCGTAACGGATGAAGGGGCGTGTGATGCGTCAGCGGTGACTGTACGT…
ANC3_A1leu	GTATTGGACCTGTTTGCGCGCCATGTGGATCGTACGCCGGATGCGGTCGCTGTTGCGGACGGTGACCGTGTACTGACGTATCGCCAGTTGGACGAGCTGGCTGGTCGCCTTAGCGGCCGCTTGATCTCTCGTGGCGTGCGTCGCGGTGACCGCGTTGCGGTGATGATGGACCGGTCAGCAGACCTGGTTGTCGCACTGCTTGCGGTCTGGAAAGCGGGAGCAGCGTATGTACCGGTCGACGCGGCGTATCCGGCTCCTCGCGTGGCGTTTATGGTGGCAGACTCAGCCGCCAGCCTTATGGTGTGTAGCGCTGCTACGCGCGATGGCGTGCCAGAAGGCATCGAATCCATTGTGGTCACTGACGAGGATGCGTGCGATGCTTCGGCGGCAACCGTTCGT…
ANC4_A1ala	GTATTGGAACTCTTTGCGCGTCATGTGGATCGCACACCCGATGCAGTGGCCGTTGTGGACGGTGACCGTGTGTTGACGTATCGTCAGCTGGACGAATTGGCGGGTCGCCTTTCTGGCCGCCTGATCAGTCGCGGTGTACGTCGCGGAGATCGCGTCGCCGTCATGATGGACCGTTCTGCCGATCTGCTGGTCGCCCTTTTAGCGGTGTGGAAAGCAGGGGCTGCGTACGTTCCGGTAGATGCGGCGTATCCTGCTCGTCGGGTGGCTTTCATGGTTGCGGATTCAGGTGCGAGCCTCATGGTGTGCTCGGTAGCCACACGCGACGGCGTTCCCGAGGGGATTGAGTCGATCGTAGTTGACGCCGCTACCGATGAAGGCGCTTGCGATGCGTCAGCCGTG…
